# Supplementary material for: Importance, structure, cultivability, and resilience of the bacterial microbiota during infection of laboratory-grown Haematococcus spp. by the blastocladialean pathogen Paraphysoderma sedebokerense: evidence for a domesticated microbiota and its potential for biocontrol
Source: FEMS Microbiol Ecol. 2025 Jan 20;101(2):fiaf011. doi: 10.1093/femsec/fiaf011 (PMC11797010; doi:10.1093/femsec/fiaf011)
Supplement: fiaf011_Supplemental_Files [file fiaf011_supplemental_files.zip]

Archive with 2 entries (2 files):
- supplementary_figures_R1.docx
- supplementary_tables_R1.xlsx
