# Supplementary material for: Importance, structure, cultivability, and resilience of the bacterial microbiota during infection of laboratory-grown Haematococcus spp. by the blastocladialean pathogen Paraphysoderma sedebokerense: evidence for a domesticated microbiota and its potential for biocontrol
Source: FEMS Microbiol Ecol. 2025 Jan 20;101(2):fiaf011. doi: 10.1093/femsec/fiaf011 (PMC11797010; doi:10.1093/femsec/fiaf011)
Supplement: fiaf011_Supplemental_Files [file fiaf011_supplemental_files.zip › supplementary_tables_R1.xlsx]

## Sheet: Supp.Table1
Supplementary Table 1. List of the of 44 Haematococcus strains used in this study. The strains used for the metagenomic analysis are marked in bold (21 strains). Six of these strains, marked with an asterisk were sequenced individually in the metagenomics analysis. The original table was taken from Allewaert et al., (2018).
	Name of Haematococcus strain	Taxon	Collection location and susbtrate type	Collected by, date	Genbank (ITS complete/rbcL)	Available in public culture collection and corresponding accession number
	CCAP 34/1D	H. pluvialis	Puddle in Bot. Gard., University of Basel, Zwitserland	Vischer W., 1905	KR914705/-	CCAP, Oban, Scotland CCAP 34/1D
	CCAP 34/6	H. pluvialis	Not specified	1905	-/-	CCAP, Oban, Scotland CCAP 34/6
	CCAP 34/7	H. pluvialis	Freshwater, Ostpicken Island, Tvärminne, Finland	Droop M.R., 1905	KR914712/FJ438476	CCAP, Oban, Scotland CCAP 34/7
	CCAP34/8	H. pluvialis	Not specified	1905	-/-	CCAP, Oban, Scotland CCAP34/8
	CCAP 34/12	H. pluvialis	Freshwater, Ottowa, Kansas, USA	Ott F.D., 1905	KR914708/-	CCAP, Oban, Scotland CCAP 34/12
	CCAP 34/13	H. pluvialis	Freshwater, birdbath, Ferrum, Virginia, USA	Ott F.D., 1905	KR914707/-	CCAP, Oban, Scotland CCAP 34/13
	CCAP 34/14*	H. pluvialis	Freshwater, cement urn, Cattonsville, Maryland, USA	Ott F.D., 1905	KR914706/-	CCAP, Oban, Scotland CCAP 34/14
	SCCAP K-0084	H. pluvialis	Small rock pool, Island of Trutbådan, Sweden	Christensen T., 1905	KR914711/-	SCCAP, Oslo, Norway K-0084
	NIES 144	H. pluvialis	Freshwater, lake water, Sapporo Hokkaido, Japan	Ichimura T., 1964	KR914709/AB084336, AB084337	NIES, Tsubaka, Japan NIES 144
	SAG 192.80*	H. pluvialis	Bog pool, Bruchberg/Harz Mts, Germany	Koch W., 1905	KR914710/-	SAG, Goettingen, Germany SAG 192.80
	BE01_20	H. pluvialis	Dry crust on outdoor table, Ghent, Belgium	Allewaert C., 2012	-/-	BCCM/DCG diatoms & microalgae collection, Ghent , Belgium DCG 0586
	BE01_24	H. pluvialis	Ghent, Belgium	Allewaert C.,	-/-	BCCM/DCG diatoms & microalgae collection, Ghent , Belgium DCG 0587
	BE02_05	H. pluvialis	Water puddle in aluminum wheelbarrow, Munkzwalm, Belgium	Delbare D., 2012	KR914734/-	BCCM/DCG diatoms & microalgae collection, Ghent , Belgium DCG 0588
	BE02_09	H. pluvialis	Water puddle in aluminum wheelbarrow, Munkzwalm, Belgium	Delbare D., 2012	KR914733/-	BCCM/DCG diatoms & microalgae collection, Ghent , Belgium DCG 0563
	BE03_02	H. pluvialis	Water puddle in concrete depression, Ghent, Belgium	Allewaert C., 2012	KR914732/KR914694	BCCM/DCG diatoms & microalgae collection, Ghent , Belgium DCG 0564
	BE03_05	H. pluvialis	Water puddle in concrete depression, Ghent, Belgium	Allewaert C., 2012	KR914731/KR914693	BCCM/DCG diatoms & microalgae collection, Ghent , Belgium DCG 0565
	BE04_06	H. rubicundus	Water puddle in white porcelain sink, Aaigem, Belgium	Vyverman W., 2013	KR914739/KR914698	BCCM/DCG diatoms & microalgae collection, Ghent , Belgium DCG 0566
	BE04_09	H. rubicundus	Water puddle in white porcelain sink, Aaigem, Belgium	Vyverman W., 2013	KR914738/KR914697	BCCM/DCG diatoms & microalgae collection, Ghent , Belgium DCG 0567
	BE05_06*	H. rubicundus	Water puddle on white bucket, Ghent, Belgium	Allewaert C., 2012	KR914737/KR914696	BCCM/DCG diatoms & microalgae collection, Ghent , Belgium DCG 0569
	BE05_16	H. rubens	Water puddle on white bucket, Ghent, Belgium	Allewaert C., 2012	-/-	BCCM/DCG diatoms & microalgae collection, Ghent , Belgium DCG 0572
	BE05_17	H. rubens	Ghent, Belgium	Allewaert C.	-/-	BCCM/DCG diatoms & microalgae collection, Ghent , Belgium can be obtained from the authors upon request.
	BE07_07	H. pluvialis	Water puddle on concrete floor, Ghent, Belgium	Allewaert C., 2012	-/-	BCCM/DCG diatoms & microalgae collection, Ghent , Belgium DCG 0573
	BE07_14	H. pluvialis	Water puddle on concrete floor, Ghent, Belgium	Allewaert C., 2012	-/KR914691	BCCM/DCG diatoms & microalgae collection, Ghent , Belgium DCG 0677
	BE08_04	H. rubicundus	Water puddle on green trash bin, Merelbeke, Belgium	2013	KR914742/KR914700	BCCM/DCG diatoms & microalgae collection, Ghent , Belgium DCG 0574
	BE08_06	H. rubicundus	Water puddle on green trash bin, Merelbeke, Belgium	Allewaert C., 2013	KR914742/KR914700	BCCM/DCG diatoms & microalgae collection, Ghent , Belgium DCG 0575
	BE08_12	H. rubicundus	Water puddle on green trash bin, Merelbeke, Belgium	Allewaert C., 2013	KR914741/KR914699	BCCM/DCG diatoms & microalgae collection, Ghent , Belgium DCG 0576
	BE10_03	H. rubicundus	Rain water barrel, Ghent, Belgium	Vanormelingen P., 2013	KR914746/-	BCCM/DCG diatoms & microalgae collection, Ghent , Belgium DCG 0678
	BE10_08	H. pluvialis	Ghent, Belgium	Vanormelingen P.	-/-	BCCM/DCG diatoms & microalgae collection, Ghent , Belgium can be obtained from the authors upon request.
	CH02_05	H. pluvialis	Basel, Switzerland	Vischer	-/-	BCCM/DCG diatoms & microalgae collection, Ghent , Belgium can be obtained from the authors upon request.
	CH02_08	H. pluvialis	Basel, Switzerland	Vischer	/	BCCM/DCG diatoms & microalgae collection, Ghent , Belgium can be obtained from the authors upon request.
	CZ01_06*	H. rubicundus	Water puddle on white chair, Třeboň, Czech Republic	Strunecky O., 2013	-/-	BCCM/DCG diatoms & microalgae collection, Ghent , Belgium DCG 0580
	CZ01_08	H. rubicundus	Water puddle on white chair, Třeboň, Czech Republic	Strunecky O., 2013	KR914751/KR914703	BCCM/DCG diatoms & microalgae collection, Ghent , Belgium DCG 0657
	HU01_03	H. pluvialis	Rain water barrel, Ebes Hajdu-Bihar, Eastern Hungary	Basci L., 2012	-/-	BCCM/DCG diatoms & microalgae collection, Ghent , Belgium can be obtained from the authors upon request.
	HU01_04	H. pluvialis	Eastern Hungary	Basci L.	-/-	BCCM/DCG diatoms & microalgae collection, Ghent , Belgium can be obtained from the authors upon request.
	IT01_06*	H. rubicundus	Small water puddle in rock depression, Province of Pescara, Italy	Casteleyn G., 2013	-/-	BCCM/DCG diatoms & microalgae collection, Ghent , Belgium DCG 0581
	IT01_09	H. pluvialis	Small water puddle in rock depression, Province of Pescara, Italy	Casteleyn G., 2013	DGGE/-	BCCM/DCG diatoms & microalgae collection, Ghent , Belgium DCG 0676
	NL01_04	H. rubicundus	Grey rain water barrel, Wageningen, The Netherlands	Wiezer S., 2013	KR914749/KR914701	BCCM/DCG diatoms & microalgae collection, Ghent , Belgium DCG 0582
	NL01_05	H. rubicundus	Grey rain water barrel, Wageningen, The Netherlands	Wiezer S., 2013	KR914748/-	BCCM/DCG diatoms & microalgae collection, Ghent , Belgium DCG 0583
	NL02_08*	H. rubicundus	Water puddle on white bioreactor, Wageningen, The Netherlands	Allewaert C., 2013	KR914747/-	BCCM/DCG diatoms & microalgae collection, Ghent , Belgium DCG 0584
	NL02_10	H. sp.	Water puddle on white bioreactor, Wageningen, The Netherlands	Allewaert C., 2013	KR914747/	BCCM/DCG diatoms & microalgae collection, Ghent , Belgium DCG 0585
	NL03_06	H. pluvialis	Water puddle on top of a container, Vlissingen, The Netherlands	Allewaert C., 2013	KR914727/-	BCCM/DCG diatoms & microalgae collection, Ghent , Belgium DCG 0577
	NL03_07	H. pluvialis	Water puddle on top of a container, Vlissingen, The Netherlands	Allewaert C., 2013	KR914727/-	BCCM/DCG diatoms & microalgae collection, Ghent , Belgium DCG 0578
	Haem2	H. sp.	Bioreactor, Portugal	Gachon C., 2016	/	from the authors upon request
	Haemc1	H. pluvialis	clonal isolate derived from SCCAP K-0084	/	/	from the authors upon request

## Sheet: Supp.Table2
Supplementary Table 2. Reads and assembly statistics. Quality check done by using fastQC, deduplication using fastp and assembly using MEGAHIT. For more details about metagenomic pipeline see Material and Methods.
	Sample/librairies	number of raw paired-end reads before fastQC quality check	Number of paired-end reads after fastQC and fastp (deduplication) quality steps	Total assembly size in Mb from assembly report	Number of contigs in the assembly
	BE05_06_C	133808434	113340548	16.7	2038
	BE05_06_PS	114653122	100085086	22.6	3929
	CCAP 34/14_ C	114976302	102416550	101.2	40375
	CCAP 34/14_PS	132434148	116799012	121.2	43413
	CZ01_06_C	150420906	126113690	27.4	5200
	CZ01_06_PS	122554122	105664496	25.1	4555
	IT01_06_C	110479408	99949784	144.6	62221
	IT01_06_PS	113276236	102469034	171.8	67816
	NL02_08_C	136104786	115961464	79.4	29248
	NL02_08_PS	175822916	146199210	96.4	35782
	SAG192.8_C	110296604	99575580	123.1	47765
	SAG192.8_PS	122117808	109889000	135.5	44154
	Mock pool	124993776	113748506	174	43868
	Infected pool	106808544	97978774	180.4	46201
	PS1	100855360	92151470	28.6	5473
	FD61	86066348	80551256	40.6	12240

## Sheet: Supp.Table3
Supplementary Table 3. Binning statistics summarising the outputs of Metawrap. Taxonomy was done using GTDB module based on the GTDB-Tk database.
	Sample name and bin	Genus	Species	Genome completeness (CheckM)	GC	N50	Genome size
	BE0506C bin.1.strict	Sphingopyxis	s__Sphingopyxis sp001468225	99.6	0.649	209135	4704685
	BE0506C bin.2.strict	Brevundimonas	s__Brevundimonas aurantiaca	100	0.673	488707	3464986
	BE0506C bin.3.strict	Hydrogenophaga	s__Hydrogenophaga sp018993155	99.8	0.68	1426425	5364238
	BE0506PS bin.1.strict	Brevundimonas	s__	97.07	0.674	102398	2976996
	BE0506PS bin.2.strict	Sphingopyxis	s__Sphingopyxis sp001468225	99.63	0.649	205652	4699402
	BE0506PS bin.3.permissive	Hydrogenophaga	s__Hydrogenophaga sp018993155	99.76	0.68	921690	5374213
	BE0506PS bin.4.strict	Brevundimonas	s__Brevundimonas aurantiaca	99.02	0.673	445343	3445356
	CCAP3414C bin.1.orig	Brevundimonas	s__	91.55	0.674	218272	3026627
	CCAP3414C bin.2.orig	Phenylobacterium	s__	82.25	0.681	263639	3193487
	CCAP3414C bin.3.orig	Bosea	s__Bosea sp001713455	94.3	0.684	61212	4545754
	CCAP3414C bin.4.strict	Agrobacterium	s__Agrobacterium oryzihabitans	98.02	0.596	649947	5070866
	CCAP3414C bin.5.orig	Phreatobacter	s__	92.29	0.691	31914	4551471
	CCAP3414C bin.6.orig	Allorhizobium	s__	98.83	0.615	458286	4502274
	CCAP3414PS bin.1.orig	Phenylobacterium	s__	99.67	0.681	351552	3449165
	CCAP3414PS bin.2.orig	Phreatobacter	s__	94.54	0.691	42435	4648394
	CCAP3414PS bin.3.orig	Allorhizobium	s__Allorhizobium sp002855515	100	0.614	1213038	4670316
	CCAP3414PS bin.4.orig	Agrobacterium	s__Agrobacterium oryzihabitans	96.29	0.596	380664	4929417
	CCAP3414PS bin.5.orig	Bosea	s__Bosea sp001713455	96.39	0.662	62223	5377257
	CCAP3414PS bin.6.permissive	Brevundimonas	s__	95.35	0.675	446600	3017852
	CZ0106C bin.1.strict	Reyranella	s__	97.71	0.659	143987	6083963
	CZ0106C bin.2.strict	Hydrogenophaga	s__Hydrogenophaga sp018993155	99.76	0.679	620107	5412142
	CZ0106C bin.3.strict	Shinella	s__	92.19	0.624	8586	6342901
	CZ0106C bin.4.permissive	Brevundimonas	s__Brevundimonas aurantiaca	100	0.673	494713	3472161
	CZ0106PS bin.1.strict	Reyranella	s__	97.71	0.659	165027	6134524
	CZ0106PS bin.2.orig	Shinella	s__	76.59	0.626	4243	5477948
	CZ0106PS bin.3.permissive	Brevundimonas	s__Brevundimonas aurantiaca	100	0.673	488961	3469394
	CZ0106PS bin.4.strict	Hydrogenophaga	s__Hydrogenophaga sp018993155	99.76	0.679	1201831	5384138
	IT0106C bin.1.orig	Microbacterium	s__Microbacterium chocolatum	96.82	0.699	18761	3254879
	IT0106C bin.2.strict	Blastomonas	s__Blastomonas fulva	99.54	0.638	2693718	4697455
	IT0106C bin.3.strict	Aeromicrobium	s__Aeromicrobium sp001423335	94.04	0.717	142294	3187480
	IT0106C bin.4.permissive	Sphingopyxis	s__Sphingopyxis sp001468225	99.63	0.649	419034	4930794
	IT0106C bin.5.strict	Agrobacterium	s__Agrobacterium sp900013535	100	0.595	395769	4815383
	IT0106C bin.6.orig	AquamicrobiumA	s__AquamicrobiumA sediminum	99.09	0.629	439259	5275980
	IT0106PS bin.1.permissive	Aeromicrobium	s__Aeromicrobium sp001423335	99.74	0.717	123385	3383831
	IT0106PS bin.2.permissive	Microbacterium	s__Microbacterium chocolatum	98.31	0.699	30744	3300034
	IT0106PS bin.3.strict	Sphingopyxis	s__Sphingopyxis sp001468225	99.63	0.648	579672	4932730
	IT0106PS bin.4.orig	Blastomonas	s__Blastomonas fulva	99.54	0.638	2694359	4653351
	IT0106PS bin.5.strict	AquamicrobiumA	s__AquamicrobiumA sediminum	99.09	0.633	1056579	5024057
	IT0106PS bin.6.permissive	Agrobacterium	s__Agrobacterium sp900013535	97.74	0.595	839660	4809519
	NL0208C bin.1.orig	Brevundimonas	s__Brevundimonas aurantiaca	100	0.673	352805	3467255
	NL0208C bin.2.orig	Methylophilus	s__	100	0.523	249081	3111978
	NL0208C bin.3.permissive	Hydrogenophaga	s__Hydrogenophaga sp018993155	96.02	0.678	727270	5535040
	NL0208C bin.4.permissive	Flavobacterium	s__	99.29	0.454	564512	4064015
	NL0208C bin.5.strict	Shinella	s__	99.61	0.622	174086	7144501
	NL0208C bin.6.permissive	Blastomonas	s__Blastomonas fulva	75.83	0.645	3005	4035103
	NL0208C bin.7.orig	Hydrogenophaga	s__	95.41	0.658	127834	4272034
	NL0208PS bin.1.orig	Shinella	s__	99.61	0.623	240498	6926049
	NL0208PS bin.2.strict	Brevundimonas	s__Brevundimonas aurantiaca	100	0.673	488771	3489524
	NL0208PS bin.3.orig	Hydrogenophaga	s__	90.1	0.653	132959	4407749
	NL0208PS bin.4.strict	Hydrogenophaga	s__Hydrogenophaga sp018993155	89.58	0.68	778354	5153410
	NL0208PS bin.5.orig	Methylophilus	s__	100	0.522	254798	3114227
	NL0208PS bin.6.strict	Flavobacterium	s__	99.29	0.453	787237	4059246
	NL0208PS bin.7.permissive	Blastomonas	s__Blastomonas fulva	91.7	0.64	11116	4114194
	SAG192C bin.1.orig	Agrobacterium	s__Agrobacterium sp900013535	99.43	0.593	380559	5103907
	SAG192C bin.2.orig	AquamicrobiumA	s__AquamicrobiumA sediminum	90.64	0.632	639180	4545594
	SAG192C bin.3.orig	Aliihoeflea	s__Aliihoeflea sp000497755	98.56	0.646	149362	3775249
	SAG192C bin.4.strict	Microbacterium	s__Microbacterium chocolatum	97.85	0.698	41456	3287676
	SAG192C bin.5.orig	Blastomonas	s__Blastomonas fulva	93.94	0.64	631030	4212815
	SAG192C bin.6.strict	Aeromicrobium	s__Aeromicrobium sp001423335	99.74	0.717	218608	3376567
	SAG192C bin.7.orig	Sphingopyxis	s__Sphingopyxis sp001468225	99.63	0.65	381310	4301362
	SAG192PS bin.1.orig	Agrobacterium	s__Agrobacterium sp900013535	100	0.576	298989	6747939
	SAG192PS bin.2.strict	Aliihoeflea	s__Aliihoeflea sp000497755	98.56	0.645	149645	3946874
	SAG192PS bin.3.permissive	Microbacterium	s__Microbacterium chocolatum	98.77	0.698	38368	3307047
	SAG192PS bin.4.permissive	Aeromicrobium	s__Aeromicrobium sp001423335	99.74	0.717	106124	3366260
	SAG192PS bin.5.strict	Blastomonas	s__Blastomonas fulva	99.54	0.64	1475599	4471552
	SAG192PS bin.6.orig	AquamicrobiumA	s__AquamicrobiumA sediminum	99.09	0.632	512688	4985259
	SAG192PS bin.7.permissive	Sphingopyxis	s__Sphingopyxis sp001468225	99.63	0.65	397374	4417340
	Poolcontrole bin.1.strict	g__Agrobacterium	s__Agrobacterium sp900013535	94.76	0.592	227643	4620033
	Poolcontrole bin.10.permissive	g__Phenylobacterium	s__	94.15	0.682	256002	3257233
	Poolcontrole bin.11.permissive	g__JAFKFH01	s__JAFKFH01 sp017307375	93.2	0.681	31411	7000848
	Poolcontrole bin.12.orig	g__Sphingopyxis	s__Sphingopyxis solisilvae	96.72	0.647	178199	3160044
	Poolcontrole bin.13.orig	g__Brevundimonas	s__	99.52	0.674	156085	3229905
	Poolcontrole bin.14.orig	g__Agrobacterium	s__Agrobacterium oryzihabitans	96.8	0.595	54089	5168348
	Poolcontrole bin.15.strict	g__Sphingopyxis	s__Sphingopyxis sp001468225	86.67	0.653	56838	3597946
	Poolcontrole bin.16.strict	g__Brevundimonas	s__Brevundimonas mediterranea_A	95.36	0.673	92573	3475650
	Poolcontrole bin.17.strict	g__Aeromicrobium	s__Aeromicrobium sp001423335	99.48	0.717	435338	3397997
	Poolcontrole bin.18.orig	g__Variovorax	s__Variovorax sp900115375	95.06	0.693	61574	8807069
	Poolcontrole bin.19.strict	g__Aliihoeflea	s__Aliihoeflea sp000497755	93.32	0.647	100458	3716471
	Poolcontrole bin.2.permissive	g__Flavobacterium	s__	96.26	0.456	13313	3833169
	Poolcontrole bin.20.orig	g__Hydrogenophaga	s__	87.27	0.658	140819	4217168
	Poolcontrole bin.21.strict	g__Brevundimonas	s__	87.66	0.683	15699	2957959
	Poolcontrole bin.22.strict	g__JACVCJ01	s__	99.82	0.516	306882	3978150
	Poolcontrole bin.23.orig	g__Hydrogenophaga	s__Hydrogenophaga sp018993155	85.8	0.676	105720	4625106
	Poolcontrole bin.24.strict	g__Brevundimonas	s__Brevundimonas aurantiaca	81.71	0.673	207576	3108314
	Poolcontrole bin.3.strict	g__Niveispirillum	s__Niveispirillum sp001296005	100	0.64	405033	5747237
	Poolcontrole bin.4.permissive	g__Methylophilus	s__	97.86	0.53	67293	2705471
	Poolcontrole bin.5.orig	g__Allorhizobium	s__Allorhizobium sp002855515	98.44	0.616	404028	5279298
	Poolcontrole bin.6.orig	g__Pelomonas	s__	80.62	0.68	53233	4885334
	Poolcontrole bin.7.permissive	g__Nevskia	s__	83.54	0.679	12555	3535852
	Poolcontrole bin.8.permissive	g__Aquamicrobium_A	s__Aquamicrobium_A sediminum	68.78	0.641	36301	3209071
	Poolcontrole bin.9.orig	g__Blastomonas	s__Blastomonas fulva	95.98	0.639	534214	4635942
	Poolinfecte bin.1.permissive	g__Flavobacterium	s__	99.29	0.453	167855	4086774
	Poolinfecte bin.10.orig	g__Sphingopyxis	s__Sphingopyxis solisilvae	99.02	0.648	78516	3257671
	Poolinfecte bin.11.strict	g__Allorhizobium	s__Allorhizobium sp002855515	93.06	0.616	434918	3958530
	Poolinfecte bin.12.orig	g__Hydrogenophaga	s__	85.66	0.66	110018	4019764
	Poolinfecte bin.13.orig	g__Agrobacterium	s__Agrobacterium sp900013535	97.63	0.592	48242	5962585
	Poolinfecte bin.14.strict	g__Sphingopyxis	s__Sphingopyxis sp001468225	90.13	0.65	56740	4586881
	Poolinfecte bin.15.orig	g__Niveispirillum	s__Niveispirillum sp001296005	100	0.639	264492	5663969
	Poolinfecte bin.16.orig	g__Brevundimonas	s__	89.84	0.675	109270	2820264
	Poolinfecte bin.17.orig	g__Polaromonas	s__Polaromonas sp013824015	91.16	0.649	13082	3690091
	Poolinfecte bin.18.orig	g__Blastomonas	s__Blastomonas fulva	91.05	0.64	436749	4068568
	Poolinfecte bin.19.strict	g__Brevundimonas	s__Brevundimonas aurantiaca	90.44	0.674	99742	3343747
	Poolinfecte bin.2.orig	g__Pelomonas	s__	93.8	0.677	32272	5716122
	Poolinfecte bin.20.orig	g__Phenylobacterium	s__	95.45	0.681	263601	3241501
	Poolinfecte bin.21.strict	g__Brevundimonas	s__Brevundimonas mediterranea_A	85.11	0.673	70351	3109343
	Poolinfecte bin.22.orig	g__Brevundimonas	s__	95.58	0.683	36583	2934978
	Poolinfecte bin.23.orig	g__JAFKFH01	s__JAFKFH01 sp017307375	55.94	0.682	2643	4924348
	Poolinfecte bin.3.orig	g__JACVCJ01	s__	99.12	0.516	16567	3903884
	Poolinfecte bin.4.strict	g__Sphingopyxis	s__Sphingopyxis sp001427085	55.3	0.661	3048	2995835
	Poolinfecte bin.5.strict	g__Hydrogenophaga	s__Hydrogenophaga sp018993155	72.08	0.679	229280	3825489
	Poolinfecte bin.6.orig	g__Variovorax	s__Variovorax sp900115375	94.54	0.694	41766	8837368
	Poolinfecte bin.7.strict	g__Methylophilus	s__	98.5	0.527	14603	2935087
	Poolinfecte bin.8.orig	g__Aeromicrobium	s__Aeromicrobium sp001423335	99.56	0.717	97105	3302420
	Poolinfecte bin.9.orig	g__Agrobacterium	s__Agrobacterium oryzihabitans	86.98	0.594	53366	4430736

## Sheet: Supp.Table4
Supplementary Table 4. Overview of the bacterial genera identified with the metagenomic analysis and through isolation in the laboratory.
	n.d: not detected
		Metagenomic results		Bacteria isolated on rich media
	Bacterial genus	Identified in the pool	Identified in one or more of the six individually sequenced Haematococcus strains	Isolated from one or more of the 21 Haematococcus strains used for the metagenomic analysis	Isolated in one or more of the 44 Haematococcus strains
	Aeromicrobium	yes	IT01_06	n.d	n.d
			n.d	n.d	NL01_04
			SAG192.8	SAG192.8	SAG192.8
	Agrobacterium/Rhizobium	yes	n.d	BE02_09	BE02_09
			n.d	BE01_20	BE01_20
			n.d	BE02_05	BE02_05
			n.d	n.d	BE03_05
			n.d	BE04_09	BE04_09
			n.d	BE05_16	BE05_16
			n.d	BE07_07	BE07_07
			n.d	n.d	BE08_04
			n.d	n.d	BE08_06
			n.d	n.d	BE10_08
			CCAP_34/14	CCAP_34/14	CCAP_34/14
			n.d	n.d	CCAP_34/6
			n.d	n.d	CH02_05
			n.d	CH02_08	CH02_08
			n.d	Haem_c1	Haem_c1
			n.d	n.d	Haem2
			IT01_06	IT01_06	IT01_06
			n.d	n.d	IT01_09
			n.d	SCCAP K-0084	SCCAP K-0084
			n.d	n.d	NL01_04
			n.d	n.d	NL01_05
			n.d	NL02_10	NL02_10
			n.d	NL03_06	NL03_06
			SAG192.8	n.d	n.d
	Aliihoeflea	yes	SAG192.8	n.d	n.d
	Allorhizobium	yes	CCAP_34/14	n.d	n.d
	Aquamicrobium	yes	IT01_06	n.d	n.d
			SAG192.8
	Blastomonas	yes	IT01_06	n.d	n.d
			NL02_08
			SAG192.8
	Bosea	no	n.d	n.d	BE03_05
			CCAP_34/14		n.d
			n.d		CZ01_08
	Brevibacterium	no	n.d	BE05_06	BE05_06
	Brevundimonas	yes	n.d	BE02_05	BE02_05
			n.d	n.d	BE03_05
			n.d	BE04_06	BE04_06
			BE05_06	BE05_06	BE05_06
			CCAP_34/14	CCAP_34/14	CCAP_34/14
			CZ01_06	CZ01_06	CZ01_06
			n.d	n.d	CZ01_08
			n.d	n.d	HU01_03
			n.d	n.d	IT01_09
			n.d	n.d	NIES_144
			n.d	n.d	NL01_04
			NL02_08	NL02_08	NL02_08
			n.d	NL02_10	NL02_10
			n.d	n.d	SAG192.8
	Ochrobactrum	no	n.d	n.d	Haem2
	Chryseobacterium	yes (matam)	n.d	CH02_08	CH02_08
	Flavobacterium	yes	NL02_08	n.d	n.d
	Hydrogenophaga	yes	BE05_06	n.d	n.d
			CZ01_06
			NL02_08
	JACVCJ01	yes	n.d	n.d	n.d
	JAFKFH01	yes	n.d	n.d	n.d
	Mesorhizobium	yes (matam)	n.d	n.d	BE03_05
			n.d	n.d	CCAP_34/7
			n.d	n.d	CZ01_08
			IT01_06 (matam)	n.d	n.d
			SAG192.8 (matam)	SAG192.8	SAG192.80
	Methylophilus	no	NL02_08	n.d	n.d
	Microbacterium	yes	n.d	n.d	BE03_05
			n.d	CCAP_34/14	CCAP34/14
			IT01_06	n.d	n.d
			n.d	n.d	IT01_09
			SAG192.8	SAG192.8	SAG192.8
	Nevskia	yes	n.d	n.d	n.d
	Niveispirillum	yes	n.d	n.d	n.d
	Pelomonas	yes	n.d	n.d	n.d
	Phenylobacterium	yes	CCAP_34/14	n.d	n.d
	Phreatobacter	no	CCAP_34/14	n.d	n.d
	Polaromonas	yes	n.d	n.d	n.d
	Reyranella	no	CZ01_06	n.d	n.d
	Rhodococcus	no	n.d	n.d	CCAP_34/8
				CCAP_34/14	CCAP_34/14
				n.d	Haem2
	Shinella/Sinorhizobium complex	no	BE05_06 (matam)	n.d	n.d
			CZ01_06	n.d	n.d
			NL02_08
	Sphingopyxis	yes	BE05_06	n.d	n.d
			IT01_06
			SAG192.8
	Taonella	yes (matam)	n.d	n.d	n.d
	Variovorax	yes	n.d	SAG192.8	n.d

## Sheet: Supp.Table5
Supplementary Table 5. List of the bacteria isolated from the collection of 44 Haematococcus spp. strains, with their taxonomic identification based on 16S rRNA gene and the corresponding Genbank accession number.
Bacterial morphotype isolated form the collection of 44 Haematococcus spp. strains on MGM or LB	Bacterial generas based on 16S rRNA gene amplification	Genbank accession number
M_SAG192.8	Variovorax sp.	PQ773595
M1_BE03_05	Brevundimonas aurantiaca	PQ773519
M1_IT01_09	Brevundimonas aurantiaca	PQ773520
M1_NL01_04	Brevundimonas aurantiaca	PQ773521
M11_BE02_09	Rhizobium/Agrobacterium group	PQ773533
M11_BE03_05	Brevundimonas aurantiaca	PQ773534
M11_BE04_06	Brevundimonas aurantiaca	PQ773535
M11_BE05_06	Brevundimonas aurantiaca	PQ773536
M11_CZ01_06	Brevundimonas aurantiaca	PQ773537
M11_CZ01_08	Brevundimonas aurantiaca	PQ773538
M11_HU01_03	Brevundimonas aurantiaca	PQ773539
M11_NIESS144	Brevundimonas aurantiaca	PQ773540
M11_NL02_08	Brevundimonas aurantiaca	PQ773541
M11_NL02_10	Brevundimonas aurantiaca	PQ773542
M11_SAG192.80	Mesorhizobium sp.	PQ773543
M12_BE01_20	Rhizobium/Agrobacterium group	PQ773544
M12_BE02_09	Rhizobium/Agrobacterium group	PQ773545
M12_BE04_09	Rhizobium/Agrobacterium group	PQ773546
M12_BE05_06	Brevibacterium sp.	PQ773547
M12_BE07_07	Rhizobium/Agrobacterium group	PQ773548
M12_BE08_04	Rhizobium/Agrobacterium group	PQ773549
M12_BE08_06	Rhizobium/Agrobacterium group	PQ773550
M12_CCAP34/7	Mesorhizobium sp.	PQ773551
M12_CCAP34/8	Rhodococcus sp.	PQ773552
M12_CH02_05	Rhizobium/Agrobacterium group	PQ773553
M12_CH02_08	Rhizobium/Agrobacterium group	PQ773554
M12_CZ01_08	Mesorhizobium sp.	PQ773555
M12_Haem2	Brucella/Ochrobactrum group	PQ773556
M12_IT01_06	Rhizobium/Agrobacterium group	PQ773557
M12_K0084	Rhizobium/Agrobacterium group	PQ773558
M12_NL01_04	Rhizobium/Agrobacterium group	PQ773559
M12_NL01_05	Rhizobium/Agrobacterium group	PQ773560
M12_NL02_10	Rhizobium/Agrobacterium group	PQ773561
M12_NL03_06	Rhizobium/Agrobacterium group	PQ773562
M14_BE03_05	Bosea sp.	PQ773563
M15_BE02_05	Brevundimonas aurantiaca	PQ773564
M15_BE04_09	Rhizobium/Agrobacterium group	PQ773565
M15_BE08_04	Rhizobium/Agrobacterium group	PQ773566
M15_BE10_08	Rhizobium/Agrobacterium group	PQ773567
M15_CH02_08	Rhizobium/Agrobacterium group	PQ773568
M16_CH02_08	Chryseobacterium sp.	PQ773569
M19_CH02_05	Rhizobium/Agrobacterium group	PQ773570
M19_CH02_08	Rhizobium/Agrobacterium group	PQ773571
M22_BE08_06	Rhizobium/Agrobacterium group	PQ773572
M22_BE10_08	Rhizobium/Agrobacterium group	PQ773573
M22_CCAP34/14	Rhodococcus sp.	PQ773575
M22_CCAP34/6	Rhizobium/Agrobacterium group	PQ773574
M22_Haem2	Rhizobium/Agrobacterium group	PQ773576
M22_NL01_05	Rhizobium/Agrobacterium group	PQ773577
M23_BE03_05	Rhizobium/Agrobacterium group	PQ773578
M23_BE05_16	Rhizobium/Agrobacterium group	PQ773579
M23_Haemc1	Rhizobium/Agrobacterium group	PQ773580
M23_IT01_09	Rhizobium/Agrobacterium group	PQ773581
M23_K0084	Rhizobium/Agrobacterium group	PQ773582
M24_BE03_05	Microbacterium sp.	PQ773583
M24_Haem2	Rhodococcus sp.	PQ773584
M25_CH02_08	Rhizobium/Agrobacterium group	PQ773585
M3_CCAP34/14	Brevundimonas aurantiaca	PQ773522
M3_IT01_09	Rhizobium/Agrobacterium group	PQ773523
M3_NL01_04	Rhizobium/Agrobacterium group	PQ773524
M3_SAG192.80	Mesorhizobium sp.	PQ773525
M30_CZ01_08	Bosea sp.	PQ773586
M31_CCAP34/14	Rhizobium/Agrobacterium group	PQ773587
M34_BE03_05	Mesorhizobium sp.	PQ773588
M34_CCAP34_14	Rhizobium/Agrobacterium group	PQ773589
M35_BE01_20	Rhizobium/Agrobacterium group	PQ773590
M35_BE02_05	Rhizobium/Agrobacterium group	PQ773591
M35_BE10_08	Rhizobium/Agrobacterium group	PQ773592
M36_K0084	Rhizobium/Agrobacterium group	PQ773593
M36_NL02_10	Rhizobium/Agrobacterium group	PQ773594
M4_NL01_04	Rhizobium/Agrobacterium group	PQ773526
M6_CCAP34/14	Rhizobium/Agrobacterium group	PQ773527
M7_IT01_09	Microbacterium sp.	PQ773528
M8_CCAP34_14	Microbacterium sp.	PQ773529
M8_NL01_04	Aeromicrobium sp.	PQ773530
M9_BE03_05	Microbacterium sp.	PQ773531
M9_SAG192.80	Aeromicrobium sp.	PQ773532

## Sheet: Supp.Table6
Supplementary Table 6. Top 16 KEGG modules that are most different in terms of module completion between the three microbiota types.
	Category	KEGG Module ID	Maximum absolute value of the delta of the completeness ratio calcualted pariwise between microbiota Types	Microbiota Type 1	Microbiota Type 2	Microbiota Type 3	Description
	Other carbohydrate metabolism	M00554	1	1	0	1	Nucleotide sugar biosynthesis, galactose => UDP-galactose [PATH:map00520 map00052 map01250 map01100]
	Cofactor and vitamin metabolism	M00916	1	1	0	0	Pyridoxal-P biosynthesis, R5P + glyceraldehyde-3P + glutamine => pyridoxal-P [PATH:map00750 map01240 map01100]
	Sulfur metabolism	M00595	1	0	1	1	Thiosulfate oxidation by SOX complex, thiosulfate => sulfate [PATH:map00920 map01100 map01120]
	Lipopolysaccharide metabolism	M00064	1	0	0.8	1	ADP-L-glycero-D-manno-heptose biosynthesis [PATH:map00540 map01250 map01100]
	Aromatics degradation	M00623	1	0	0	1	Phthalate degradation, phthalate => protocatechuate [PATH:map00624 map01220 map01100 map01120]
	Aromatics degradation	M00624	1	0	0	1	Terephthalate degradation, terephthalate => 3,4-dihydroxybenzoate [PATH:map00624 map01220 map01100 map01120]
	Aromatics degradation	M00638	1	0	0	1	Salicylate degradation, salicylate => gentisate [PATH:map00626 map01100 map01120]
	Aromatic amino acid	M00533	0.8	0.5	0.25	1	Homoprotocatechuate degradation, homoprotocatechuate => 2-oxohept-3-enedioate [PATH:map00350 map01220 map01100 map01120]
	Serine and threonine metabolism	M00919	0.8	1	0.25	1	Ectoine degradation, ectoine => aspartate [PATH:map00260 map01100 map01120]
	Methane metabolism	M00378	0.8	0.75	0	0	F420 biosynthesis, archaea [PATH:map00680 map01240 map01100 map01120]
	Terpenoid backbone biosynthesis	M00095	0.7	0.2857	0.2857	1	C5 isoprenoid biosynthesis, mevalonate pathway [PATH:map00900 map01100 map01110]
	Aromatics degradation	M00569	0.7	0.7143	0.2857	1	Catechol meta-cleavage, catechol => acetyl-CoA / 4-methylcatechol => propanoyl-CoA [PATH:map00362 map00622 map01220 map01100 map01120]
	Central carbohydrate metabolism	M00580	0.7	0.3333	0.3333	1	Pentose phosphate pathway, archaea, fructose 6P => ribose 5P [PATH:map00030 map01200 map01230 map01100 map01120]
	Cofactor and vitamin metabolism	M00116	0.7	0.7778	0.1111	0.8889	Menaquinone biosynthesis, chorismate (+ polyprenyl-PP) => menaquinol [PATH:map00130 map01240 map01100 map01110]
	Cofactor and vitamin metabolism	M00622	0.7	0.3333	0.1667	0.8333	Nicotinate degradation, nicotinate => fumarate [PATH:map00760 map01100 map01120]
	Cofactor and vitamin metabolism	M00932	0.6	0.5	0	0.6	Phylloquinone biosynthesis, chorismate (+ phytyl-PP) => phylloquinol [PATH:map00130 map01240 map01100 map01110]

## Sheet: Supp.Table7
Supplementary Table 7. Comparative table of the bacterial families and genera previously identified associated with green freshwater microalgae (excluding Haematococcus spp.). Data was taken from a non-exhaustive list of five studies. 0 absence, 1 presence of the bacterial genus. Bacterial genera designated as “uncultured bacterium” or “unclassified” in the papers were not including in this table…
Bacterial families (NCBI/GTDB)*	Bacterial genera	Botryococcus braunii				Chlorella vulgaris		Chlorella saccharophila	Chlorella sorokiniana	Nanochloropsis	Scenedesmus quadricauda	Micrasterias crux-melitensis	Chlamydomonas reinhardtii	Scenedesmus sp.	Scenedesmus vacuolatus	Desmodesmus quadricauda
		Blifernez et al., 2021	Ramanan et al., 2015	Kim et al., 2014	Hoeger et al., 2021	Ramanan et al., 2015	Kim et al., 2014	Krohn-Molt et al., 2017	Hoeger et al., 2021	Ramanan et al., 2015	Krohn-Molt et al., 2017	Krohn-Molt et al., 2017	Kim et al., 2014	Kim et al., 2014	Hoeger et al., 2021	Hoeger et al., 2021
Alcaligenaceae	Achromobacter	1	0	1	0	0	1	0	0	0	0	0	1	0	0	0
Acidimicrobiaceae	Acidimicrobium	0	0	0	0	0	0	0	0	0	0	1	0	0	0	0
Burkholderiaceae	Acidovorax	0	0	0	0	0	0	0	1	0	0	0	0	0	1	1
Moraxellaceae	Acinetobacter	1	0	0	0	0	0	0	0	1	0	0	0	0	0	0
Rhizobiaceae	Agrobacterium	0	0	1	0	0	0	0	0	0	0	0	0	1	0	0
Comamonadaceae/Burkholderiaceae	Alicycliphilus	0	0	0	0	0	0	0	0	1	0	0	0	0	0	0
Phyllobacteriaceae	Aminobacter	1	0	1	0	0	0	0	0	0	0	0	0	0	0	0
Nostocaceae	Anabaena	0	1	0	0	0	0	0	0	0	0	0	0	0	0	0
Rhizobiaceae	ANPR (Allorhizobium-Neorhizobium-Pararhizobium-Rhizobium)	0	0	0	1	0	0	0	1	0	0	0	0	0	1	1
Burkholderiaceae	Aquabacterium	0	0	0	1	0	0	0	0	0	0	0	0	0	0	0
Sphingomonadaceae	Blastomonas	0	0	1	1	1	0	0	1	0	0	0	1	0	1	1
Bradyrhizobiaceae	Bosea	1	0	1	1	0	0	0	1	0	0	0	0	1	1	1
Nitrobacteraceae/Rhizobiaceae	Bradyrhizobium	1	0	0	0	1	0	0	0	0	0	0	1	0	0	0
Caulobacteraceae	Brevundimonas	1	0	1	1	0	1	0	1	0	0	0	0	1	1	1
Candidatus	Candidatus Captivus	0	0	0	0	1	0	0	0	0	0	0	0	0	0	0
Flavobacteriaceae	Capnocytophaga	0	1	0	0	0	0	0	0	0	0	0	0	0	0	0
Caulobacteraceae	Caulobacter	1	0	0	0	0	1	0	0	0	1	0	0	0	0	0
Chitinophagaceae	Chitinophaga	0	1	0	0	0	0	0	0	0	0	0	0	0	0	0
Chloracidobacteriaceae	Chloracidobacterium	0	1	0	0	0	0	0	0	0	0	0	0	0	0	0
Corynebacteriaceae/Mycobacteriaceae	Corynebacterium	0	0	0	0	0	1	0	0	0	0	0	0	0	0	0
Cytophagaceae	Cytophaga	0	0	0	0	0	0	1	0	0	0	0	0	0	0	0
Rhodospirillaceae	Defluviicoccus	0	0	0	0	0	0	0	0	1	0	0	0	0	0	0
Dehalococcoidaceae	Dehalococcoides	0	0	0	0	0	0	0	0	1	0	0	0	0	0	0
Sporomusaceae	Dendrosporobacter	0	0	0	0	0	0	0	0	1	0	0	0	0	0	0
Devosiaceae	Devosia	1	0	0	1	0	1	0	1	1	1	0	0	0	1	1
Comamonadaceae/Burkholderiaceae	Diaphorobacter	0	0	0	0	0	0	0	0	1	0	0	0	0	0	0
Xanthomonadaceae	Dokdonella	1	0	0	0	0	0	0	0	0	0	0	0	0	0	0
Cytophagaceae	Dyadobacter	1	0	0	0	0	0	0	0	0	1	0	0	0	0	0
Flavobacteriaceae	Eudoraea	0	0	0	0	1	0	0	0	0	0	0	0	0	0	0
Flavobacteriaceae	Flavobacterium	0	0	0	0	1	0	0	0	1	0	0	0	0	0	0
Gemellaceae	Gemella	0	0	0	0	0	0	0	0	1	0	0	0	0	0	0
Muribaculaceae	Muribaculum	1	0	0	0	0	0	0	0	0	0	0	0	0	0	0
Methylopilaceae	Hansschlegelia	0	1	0	0	0	0	0	0	0	0	0	0	0	0	0
Comamonadaceae	Hydrogenophaga	1	0	0	1	0	1	0	1	0	0	0	0	0	1	1
Planctomycetaceae	Isosphaera	0	0	0	0	0	0	0	0	0	0	1	0	0	0	0
Enterobacteriaceae	Klebsiella	0	0	1	0	0	0	0	0	0	0	0	0	0	0	0
Rhodospirillaceae	Lacibacterium	1	0	0	0	0	0	0	0	0	0	0	0	0	0	0
Microbacteriaceae	Leifsonia	1	0	0	0	0	0	0	0	0	0	0	0	0	0	0
Selenomonadaceae	Megamonas	0	1	0	0	0	0	0	0	0	0	0	0	0	0	0
Veillonellaceae/Megasphaeraceae	Megasphaera	0	1	0	0	0	0	0	0	0	0	0	0	0	0	0
Phyllobacteriaceae	Mesorhizobium	1	0	1	1	0	1	1	1	0	1	1	1	1	1	1
Methylobacteriaceae	Methylobacterium	1	0	0	0	0	0	1	0	0	0	0	0	0	0	0
Methylophilaceae	Methylophilus	1	0	0	1	0	0	0	1	0	0	0	0	0	1	1
Mycobacteriaceae	Mycobacterium	1	0	0	0	0	0	0	0	0	0	0	0	0	0	0
Sinobacteraceae	Nevskia	1	0	0	0	0	0	0	0	0	0	0	0	0	0	0
Chitinophagaceae	Niastella	0	0	0	0	1	0	0	0	0	0	0	0	0	0	0
Phyllobacteriaceae	Nitratireductor indicus	0	0	0	0	0	1	0	0	0	0	0	1	0	0	0
Oceanospirillaceae	Nitrincola	0	1	0	0	0	0	0	0	0	0	0	0	0	0	0
Sphingomonadaceae	Novosphingobium	0	1	0	0	0	0	0	0	1	0	0	0	0	0	0
Brucellaceae/Rhizobiaceae	Ochrobactrum	0	0	0	0	0	0	0	0	1	0	0	0	0	0	0
Oligoflexaceae	Oligoflexus	0	0	0	1	0	0	0	1	0	0	0	0	0	1	1
Bradyrhizobiaceae	Oligotropha	0	0	0	0	0	0	0	0	0	0	1	0	0	0	0
Paracoccaceae/Rhodobacteraceae	Paracoccus	0	0	1	0	0	1	0	0	0	0	0	0	0	0	0
Bacteriovoracaceae	Peredibacter	0	0	0	0	1	0	0	0	0	0	0	0	0	0	0
Caulobacteraceae	Phenylobacterium	0	0	0	0	0	0	0	0	0	0	1	0	0	0	0
Oscillatoriaceae	Phormidium	0	0	0	0	1	0	0	0	0	0	0	0	0	0	0
Nocardioidaceae	Pimelobacter	1	0	0	0	0	0	0	0	0	0	0	0	0	0	0
Planctomycetaceae	Planctomyces	1	0	0	0	0	0	0	0	0	0	0	0	0	0	0
Erythrobacteraceae	Porphyrobacter	1	0	0	1	0	0	1	1	1	1	0	0	0	1	1
Prevotellaceae	Prevotella	0	0	0	0	1	0	0	0	0	0	0	0	0	0	0
Prochlorococcaceae/Cyanobiaceae	Prochlorococcus	0	0	0	0	0	0	0	0	1	0	0	0	0	0	0
Propionibacteriaceae	Propionibacterium	0	0	0	0	0	1	0	0	0	0	0	1	0	0	0
Sporomusaceae	Propionispora	0	0	0	0	0	0	0	0	1	0	0	0	0	0	0
Pseudanabaenaceae	Pseudanabaena	0	0	0	0	0	0	0	0	1	0	0	0	0	0	0
Pseudomonadaceae	Pseudomonas	0	0	1	1	0	1	0	1	1	0	0	0	1	1	1
Xanthomonadaceae	Pseudoxanthomonas	1	0	0	0	0	0	0	0	0	0	0	0	0	0	0
Burkholderiaceae	Ralstonia	0	0	0	0	0	0	0	0	0	0	1	0	0	0	0
Reyranellaceae	Reyranella	1	0	0	0	0	0	0	0	0	0	0	0	0	0	0
Rhizobiaceae	Rhizobium	0	0	1	0	0	1	0	0	1	0	0	1	1	0	0
Rhodobacteraceae	Rhodobacter	0	0	0	0	0	0	0	0	0	1	0	0	0	0	0
Nocardiaceae	Rhodococcus	0	0	0	0	0	0	1	0	0	0	0	0	0	0	0
Rickettsiaceae	Rickettsia	0	0	0	0	0	0	0	0	1	0	0	0	0	0	0
Sphingosinicellaceae	Sandarakinorhabdus	0	0	0	1	0	0	0	1	0	0	0	0	0	1	1
Chitinophagaceae	Sediminibacterium	0	0	0	1	1	0	0	1	1	0	1	0	0	1	1
Rhizobiaceae	Shinella	1	0	1	0	0	0	0	0	0	0	0	0	1	0	0
Rhizobiaceae	Sinorhizobium	0	0	0	0	0	0	1	0	0	0	0	0	1	0	0
Sphingomonadaceae	Sphingobium	0	0	0	0	0	0	0	0	1	0	0	0	0	0	0
Sphingomonadaceae	Sphingomonas	1	0	1	1	0	0	0	1	2	0	1	1	0	1	1
Sphingomonadaceae	Sphingopyxis	1	0	0	1	0	0	0	1	1	1	0	0	0	1	1
Cytophagaceae	Spirosoma	0	0	0	0	0	0	1	0	0	0	0	0	0	0	0
Xanthomonadaceae	Stenotrophomonas	0	0	0	1	0	0	0	0	1	0	0	0	0	1	0
Chitinophagaceae	Terrimonas	1	0	0	0	0	0	0	0	0	0	0	0	0	0	0
Comamonadaceae	Variovorax	1	0	0	1	0	0	1	1	0	1	0	0	0	1	1
Total		29	9	13	18	10	12	8	17	24	8	8	8	8	18	17
* if the taxonomy between NCBI and GTDB-Tk databases are different, both are shown here

## Sheet: Supp.Table8
Supplementary Table 8. Comparative table of bacterial genera from different Haematococcus spp. microbiota identified by 16S rRNA sequencing (1-7) or metagenomics (8,9), (1): H. pluvialis (unspecified strain) cultivated in open raceway pond bioreactors (Carney and Sorensen, 2015) (2): H. lacustris (strains NIES-144 and UTEX 2505) maintained under laboratory conditions (Lee et al., 2019), (3): H. l…
	Reference	Carney and Sorensen, 2015 (1)	Lee et al., 2019 (2)	Kublanosvkaya et al., 2020 (3)	Kublanosvkaya et al., 2020 (4)	Chekanov et al., 2021 (5)	Lee et al., 2022 (6)	Li et al., 2022 (7)	(8) Haematococcus spp. strains analysed in this study							Total litterature
	Haematococcus specie and strain	H. pluvialis (unspecified strain)	H. pluvialis (strains NIES-144 and UTEX 2505)	H. pluvialis	H. pluvialis	H. pluvialis (strain BM1, IPPAS H-2018)	H. pluvialis (strain NIES-144)	H. pluvialis (strain LAMB284)	H. rubicundus (BE05_06)	H. pluvialis (CCAP34/14)	H. rubicundus (CZ01_06)	H. rubicundus (IT01_06)	H. rubicundus (NL02_08)	H. pluvialis (SAG_192.8)	Set of the 44 Haematococcus spp. strains (cf Supp. Table 1), including metagenomics and cultivable bacteria identified
	Cultivation conditions	Open raceway pond bioreactors	Laboratory conditions	Collected from the White Sea Coast	Laboratory conditions	Glass column photobioreactor	Laboratory conditions	Laboratory conditions	Laboratory conditions
Phylum, Family	Genus
Firmicutes, Ruminococcaceae	Acetivibrio	0	0	1	0	0	0	0	0	0	0	0	0	0	0	1
Proteobacteria, Burkholderiaceae	Achromobacter	0	1	0	0	0	0	0	0	0	0	0	0	0	0	1
Firmicutes, Veillonellaceae	Acidaminococcus	0	0	1	0	0	0	0	0	0	0	0	0	0	0	1
Proteobacteria, Comamonadaceae	Acidovorax	0	1	1	0	0	0	0	0	0	0	0	0	0	0	2
Proteobacteria, Moraxellaceae	Acinetobacter	0	0	1	0	0	0	0	0	0	0	0	0	0	0	1
Actinobacteriota, Nocardioidaceae	Aeromicrobium	0	0	0	0	0	0	0	0	0	0	1	0	1	1	0
Proteobacteria, Nitrobacteraceae	Afipia	0	0	0	0	0	1	0	0	0	0	0	0	0	0	1
Proteobacteria, Rhizobiaceae	Agrobacterium	0	0	0	0	0	0	0	0	1	0	1	0	1	1	0
Actinobacteria, Microbacteriaceae	Agromyces	0	0	0	0	0	1	0	0	0	0	0	0	0	0	1
Proteobacteria, Rhizobiaceae	Aliihoeflea	0	0	0	0	0	0	0	0	0	0	0	0	1	1	0
Proteobacteria, Rhizobiaceae	Allorhizobium	0	0	0	0	0	0	0	0	1	0	0	0	0	1	0
Proteobacteria, Phyllobacteriaceae	Aminobacter	0	0	0	1	0	0	0	0	0	0	0	0	0	0	1
Proteobacteria, Phyllobacteriaceae	Aquamicrobium	0	0	0	0	0	0	0	0	0	0	1	0	1	1	0
Proteobacteria, Caulobacteraceae	Asticcacaulis	0	0	1	0	0	0	0	0	0	0	0	0	0	0	1
Proteobacteria, Rhodospirillaceae	Azospirillum	0	0	1	0	0	0	0	0	0	0	0	0	0	0	1
Actinobacteria, Geodermatophilaceae	Blastococcus	0	0	0	1	0	0	0	0	0	0	0	0	0	0	1
Proteobacteria, Sphingomonadaceae	Blastomonas	0	1	0	0	1	0	1	0	0	0	1	1	1	1	3
Proteobacteria, Bradyrhizobiaceae	Bosea	0	0	0	1	1	0	1	0	1	0	0	0	0	1	3
Proteobacteria, Bradyrhizobiaceae	Bradyrhizobium	0	0	0	0	1	1	0	0	0	0	0	0	0	0	2
Bacillota, Paenibacillaceae	Brevibacillus	0	0	0	0	0	1	0	0	0	0	0	0	0	0	1
Actinobacteria, Brevibacteriaceae	Brevibacterium	0	0	0	0	0	0	0	0	0	0	0	0	0	1	0
Proteobacteria, Caulobacteraceae	Brevundimonas	0	0	1	0	1	0	1	1	1	1	0	1	0	1	3
Proteobacteria, Burkholderiaceae	Burkholderia	0	0	0	0	1	0	0	0	0	0	0	0	0	0	1
Chloroflexi, Caldilineaceae	Caldilinea	0	0	1	0	0	0	0	0	0	0	0	0	0	0	1
Proteobacteria, Caulobacteraceae	Caulobacter	0	0	0	0	1	0	0	0	0	0	0	0	0	0	1
Actinobacteria, Cellulomonadaceae	Cellulomonas	0	0	1	0	0	0	0	0	0	0	0	0	0	0	1
Proteobacteria, Polyangiaceae	Chondromyces	0	0	1	0	0	0	0	0	0	0	0	0	0	0	1
Bacteroidetes, Weeksellaceae	Chryseobacterium	0	0	0	0	0	0	1	0	0	0	0	0	0	1	1
unknown, unknown	CL500-29_marine_group	0	0	0	0	0	1	0	0	0	0	0	0	0	0	1
Firmicutes, Clostridiaceae	Clostridium	0	0	1	0	0	0	0	0	0	0	0	0	0	0	1
Actinobacteria, Corynebacteriaceae	Corynebacterium	0	0	0	0	0	1	0	0	0	0	0	0	0	0	1
Actinobacteria, Propionibacteriaceae	Cutibacterium	0	0	0	0	0	1	0	0	0	0	0	0	0	0	1
Bacteroidetes, Cytophagaceae	Cytophaga	1	0	1	0	1	0	0	0	0	0	0	0	0	0	3
Proteobacteria, Comamonadaceae	Delftia	0	0	0	0	1	0	0	0	0	0	0	0	0	0	1
Proteobacteria, Desulfobulbaceae	Desulfobulbus	0	0	1	0	0	0	0	0	0	0	0	0	0	0	1
Proteobacteria, Hyphomicrobiaceae	Devosia	0	0	1	1	1	0	0	0	0	0	0	0	0	0	3
Bacteroidetes, Cytophagaceae	Dyadobacter	0	1	1	0	0	0	0	0	0	0	0	0	0	0	2
Bacteroidetes, Leadbetterellaceae	Emticicia	1	0	0	0	0	0	0	0	0	0	0	0	0	0	1
Bacteroidetes, Chitinophagaceae	EU10421_g	0	1	0	0	0	0	0	0	0	0	0	0	0	0	1
Proteobacteria, Rhodocyclaceae	Ferribacterium	0	0	1	0	0	0	0	0	0	0	0	0	0	0	1
Bacteroidetes, Chitinophagaceae	Ferruginibacter	0	0	1	0	0	0	0	0	0	0	0	0	0	0	1
Bacteroidetes, Flavobacteriaceae	Flavobacterium	1	1	1	0	1	0	0	0	0	0	0	1	0	1	4
Bacteroidetes, Flectobacillaceae	Flectobacillus	1	0	0	0	0	0	0	0	0	0	0	0	0	0	1
Proteobacteria, unassigned	Geminicoccus	0	0	0	1	0	0	0	0	0	0	0	0	0	0	1
Gemmatimonadetes, Gemmatimonadaceae	Gemmatimonas	0	0	1	0	0	0	0	0	0	0	0	0	0	0	1
Firmicutes, Gracilibacteraceae	Gracilibacter	0	0	1	0	0	0	0	0	0	0	0	0	0	0	1
Acidobacteria, Subdivision 3	Group3	0	0	1	0	0	0	0	0	0	0	0	0	0	0	1
unknown, unknown	hgcI_clade	0	0	0	0	0	1	0	0	0	0	0	0	0	0	1
Proteobacteria, Comamonadaceae	Hydrogenophaga	0	1	1	1	0	0	1	1	0	1	0	1	0	1	4
Bacteroidetes, unclassified Bacteroidia	JACVCJ01	0	0	0	0	0	0	0	0	0	0	0	0	0	1	0
Proteobacteria, Ferrovibrionaceae	JAFKFH01	0	0	0	0	0	0	0	0	0	0	0	0	0	1	0
Actinobacteria, Geodermatophilaceae	Klenkia	0	0	0	0	0	1	0	0	0	0	0	0	0	0	1
Proteobacteria, Phyllobacteriaceae	Mesorhizobium	0	0	0	0	1	0	0	0	0	0	0	0	0	1	1
Proteobacteria, Methylobacteriaceae	Methylobacterium	0	0	0	0	0	1	0	0	0	0	0	0	0	0	1
Proteobacteria, Methylobacteriaceae	Methylobacterium-Methylorubrum	0	0	0	0	0	1	0	0	0	0	0	0	0	0	1
Proteobacteria, Methylophilaceae	Methylophilus	0	0	0	0	0	0	0	0	0	0	0	1	0	1	0
Proteobacteria, Rhodocyclaceae	Methyloversatilis	0	0	0	0	1	0	0	0	0	0	0	0	0	0	1
Actinobacteria, Microbacteriaceae	Microbacterium	0	0	0	0	1	1	0	0	0	0	1	0	1	1	2
Actinobacteria, Micrococcaceae	Micrococcus	0	0	0	0	0	1	0	0	0	0	0	0	0	0	1
Cyanobacteria, Microcoleaceae	Microcoleus	0	0	1	0	0	0	0	0	0	0	0	0	0	0	1
Actinobacteria, Micromonosporaceae	Micromonospora	0	0	0	0	0	1	0	0	0	0	0	0	0	0	1
Proteobacteria, Enterobacteriaceae	Morganella	0	0	1	0	0	0	0	0	0	0	0	0	0	0	1
Proteobacteria, Nevskiaceae	Nevskia	0	0	0	0	0	0	0	0	0	0	0	0	0	1	0
Proteobacteria, Nitrobacteraceae	Nitrobacter	0	0	0	0	0	1	0	0	0	0	0	0	0	0	1
Proteobacteria, Azospirillaceae	Niveispirillum	0	0	0	0	0	0	0	0	0	0	0	0	0	1	0
Actinobacteria, Nocardiaceae	Nocardioidetes	0	0	0	1	0	0	0	0	0	0	0	0	0	0	1
Proteobacteria, Sphingomonadaceae	Novosphingobium	0	0	0	0	1	0	0	0	0	0	0	0	0	0	1
Proteobacteria, Rhizobiaceae	Ochrobactrum	0	0	0	0	0	0	0	0	0	0	0	0	0	1	0
Verrucomicrobia, Opitutaceae	Opitutus	0	0	1	0	0	0	0	0	0	0	0	0	0	0	1
Actinobacteria, Micrococcaceae	Paenarthrobacter	0	0	0	0	0	1	0	0	0	0	0	0	0	0	1
Bacteroidetes, Porphyromonadaceae	Paludibacter	0	0	1	0	0	0	0	0	0	0	0	0	0	0	1
Proteobacteria, Rhodobacteraceae	Paracoccus	0	0	0	1	0	1	0	0	0	0	0	0	0	0	2
Bacteroidetes, Sphingobacteriaceae	Pedobacter	0	0	1	0	0	0	0	0	0	0	0	0	0	0	1
Proteobacteria, Comamonadaceae	Pelomonas	0	0	0	0	0	0	0	0	0	0	0	0	0	1	0
Proteobacteria, Moraxellaceae	Perlucidibaca	0	0	0	0	1	0	0	0	0	0	0	0	0	0	1
Proteobacteria, Caulobacteraceae	Phenylobacterium	0	0	1	0	0	0	1	0	1	0	0	0	0	1	2
Proteobacteria, Phreatobacteraceae	Phreatobacter	0	0	0	0	0	0	0	0	1	0	0	0	0	1	0
Cyanobacteria, Leptolyngbyaceae	Plectolyngbya	0	0	1	0	0	0	0	0	0	0	0	0	0	0	1
Proteobacteria, Comamonadaceae	Polaromonas	0	0	1	0	0	0	0	0	0	0	0	0	0	1	1
Proteobacteria, Erythrobacteraceae	Porphyrobacter	0	0	1	1	0	0	0	0	0	0	0	0	0	0	2
Verrucomicrobia, Verrucomicrobiaceae	Prosthecobacter	0	0	1	0	1	0	0	0	0	0	0	0	0	0	2
Proteobacteria, Pseudomonadaceae	Pseudomonas	1	1	1	1	0	0	1	0	0	0	0	0	0	0	5
Proteobacteria, Burkholderiaceae	Ralstonia	0	0	0	0	1	0	0	0	0	0	0	0	0	0	1
Actinobacteria, Micrococcaceae	Renibacterium	0	0	0	0	0	1	0	0	0	0	0	0	0	0	1
Proteobacteria, Reyranellaceae	Reyranella	0	0	0	0	0	0	0	0	0	1	0	0	0	1	0
Proteobacteria, Chromatiaceae	Rheinheirmera	1	0	0	0	0	0	0	0	0	0	0	0	0	0	1
Proteobacteria, Rhizobiaceae	Rhizobium	1	0	1	1	0	0	0	0	0	0	0	0	0	0	3
Proteobacteria, Rhodobacteraceae	Rhodobacter	0	0	1	0	0	0	1	0	0	0	0	0	0	0	2
Actinobacteria, Nocardiaceae	Rhodococcus	0	0	0	1	0	1	0	0	0	0	0	0	0	1	2
Proteobacteria, Acetobacteraceae	Roseomonas	0	0	0	0	0	1	0	0	0	0	0	0	0	0	1
Bacteroidetes, Spirosomataceae	Runella	1	0	0	0	0	0	0	0	0	0	0	0	0	0	1
Bacteroidetes, Chitinophagaceae	Sediminibacterium	0	1	0	0	1	0	0	0	0	0	0	0	0	0	2
Proteobacteria, Rhizobiaceae	Shinella	0	0	0	0	0	0	0	1	0	1	0	1	0	1	0
Proteobacteria, Xanthomonadaceae	Silanimonas	0	0	1	0	0	0	0	0	0	0	0	0	0	0	1
Proteobacteria, Rhizobiaceae	Sinorhizobium	1	0	0	0	0	0	0	0	0	0	0	0	0	0	1
Proteobacteria, Rhodospirillaceae	Skermanella	0	0	1	1	0	0	0	0	0	0	0	0	0	0	2
Bacteroidetes, Sphingobacteriaceae	Sphingobacterium	0	0	0	0	1	0	0	0	0	0	0	0	0	0	1
Proteobacteria, Sphingomonadaceae	Sphingomonas	0	0	0	0	0	1	0	0	0	0	0	0	0	0	1
Proteobacteria, Sphingomonadaceae	Sphingopyxis	0	0	1	0	0	0	0	1	0	0	1	0	1	1	1
Bacteroidetes, Cytophagaceae	Spirosoma	0	0	1	0	0	0	0	0	0	0	0	0	0	0	1
Firmicutes, Sporolactobacillaceae	Sporolactobacillus	0	0	1	0	0	0	0	0	0	0	0	0	0	0	1
Proteobacteria, Sphingomonadaceae	Stakelama	0	0	0	0	0	1	0	0	0	0	0	0	0	0	1
Proteobacteria, Acetobacteraceae	Stella	0	0	1	0	0	0	0	0	0	0	0	0	0	0	1
Proteobacteria, Campylobacteraceae	Sulfurospirillum	0	0	1	0	0	0	0	0	0	0	0	0	0	0	1
Proteobacteria, Rhodospirillaceae	Taonella	0	0	0	0	0	0	0	0	0	0	0	0	0	1	0
Verrucomicrobia, Terrimicrobiaceae	Terrimicrobium	0	0	0	0	0	1	0	0	0	0	0	0	0	0	1
Bacteroidetes, Chitinophagaceae	Terrimonas	0	0	1	0	0	0	0	0	0	0	0	0	0	0	1
Spirochaetes, Spirochaetaceae	Treponema	0	0	1	0	0	0	0	0	0	0	0	0	0	0	1
Proteobacteria, Oxalobacteraceae	Undibacterium	0	0	1	0	0	0	0	0	0	0	0	0	0	0	1
Proteobacteria, Comamonadaceae	Variovorax	0	0	0	0	0	0	0	0	0	0	0	0	0	1	0
Cyanobacteria, Coleofasciculaceae	Wilmottia	0	0	1	0	0	0	0	0	0	0	0	0	0	0	1
Proteobacteria, Rhodocyclaceae	Zoogloea	0	0	1	0	0	0	0	0	0	0	0	0	0	0	1
Total number of genera		9	9	47	13	19	23	8	4	6	4	6	6	7	30	128
